# Supplementary material for: Identification of a prefrontal cortex-to-amygdala pathway for chronic stress-induced anxiety
Source: Nat Commun. 2020 May 6;11:2221. doi: 10.1038/s41467-020-15920-7 (PMC7203160; doi:10.1038/s41467-020-15920-7)
Supplement: Supplementary file 4 — Source Data [file 41467_2020_15920_MOESM4_ESM.xlsx]

## Sheet: Figure1
Figure 1f	Control												CRS
0.5	208.17	239.87	54.61	258.78	0	522.72	0	96.99	0	0	310.53	76.72	144.73	231.85	171.14	58.73	50.76	715.69	85.55	0	35.26	0	199.65	125.15	32.46
1	124.36	266.62	380.32	386.42	52.83	674.47	238.87	176.93	106.26	575.41	448.94	183.56	390.16	518.51	347.78	505.85	298.59	1159.25	396.25	634.07	88.23	531.61	305.39	346.6	387.36
2	266.04	362.3	423.42	438.41	125.58	651.99	440.52	170.6	136.77	685.71	573.3	466.52	519.91	634.66	409.36	884.07	588.29	1223.65	779.39	993.44	166.86	929.98	345.43	474.24	540.23
5	388.13	467.8	589.23	505.62	340.99	689.46	510.07	192.24	128.82	1003.28	640.75	469.34	537.47	669.79	471.34	1069.04	1243.56	1291.61	919.67	1363.58	198.13	1434.43	305.63	613.59	593.22
10	379.38	514.29	611.24	464.64	367.09	652.46	463.7	209.73	207.03	955.51	610.77	466.31	411.01	776.34	480.36	1059.72	1233.02	1264.63	831.85	1600.7	189.7	1498.83	375.18	596.49	587.24
Figure 1g	Control												CRS
0.5	0	103.51	120.56	120.61	0	472.13	0	58.91	0	0	84.08	2.31	75.17	53.57	0	19.32	3.89	584.54	0	0	0	0	0	0	1.76
1	225.53	168.73	783.6	797.43	69.69	599.53	247.31	313.63	116.56	465.81	240.29	21.26	652.47	172.83	235.36	698.35	204.42	802.1	297.19	72.01	131.39	238.88	11.3	58.55	34.78
2	372.83	203.28	794.38	786.88	80.49	550.81	318.15	264.93	177.99	651.99	685.71	472.14	709.6	154.57	342.62	872.37	685.33	837.23	460.89	418.74	206.91	565.56	49.65	161.95	42.86
5	479.16	213	836.07	911.71	218.03	528.34	340.05	208.43	300.11	722.95	758.78	486.19	681.5	247.31	440.51	869.44	570.11	759.96	465.81	527.52	292.52	614.76	106.55	161.59	81.61
10	483.37	185.48	838.88	820.61	194.97	501.64	300.14	170.57	283.13	688.53	681.97	422.29	608.9	237.48	483.37	884.07	501.61	627.05	423.42	543.91	300.86	591.34	109.61	132.78	95.55
Figure 1h	Control												CRS
0.5	0	0.431525	2.20765	0.466072	0	0.903218	0	0.607382	0	0	0.270763	0.0301095	0.519381	0.231055	0	0.328963	0.0766351	0.81675	0	0	0	0	0	0	0.0542206
1	1.81353	0.632848	2.06037	2.06364	1.31914	0.888891	1.03533	1.77262	1.09693	0.809698	0.535239	0.11582	1.67231	0.33332	0.67675	1.38055	0.684618	0.691913	0.750006	0.113568	1.48918	0.449352	0.0370019	0.168927	0.0897873
2	1.40141	0.561082	1.8761	1.79485	0.640946	0.844814	0.722215	1.55293	1.30138	1.75579	1.19608	1.01205	1.36485	0.243548	0.836965	0.986766	1.16495	0.684207	0.591347	0.421505	1.24002	0.608142	0.143734	0.341494	0.0793366
5	1.23453	0.455323	1.41892	1.80315	0.639403	0.76631	0.666673	1.08422	2.32968	1.93905	1.18421	1.0359	1.26798	0.369235	0.934591	0.81329	0.45845	0.588382	0.506497	0.386864	1.4764	0.428574	0.348624	0.263352	0.137571
10	1.27411	0.360653	1.37242	1.76612	0.531123	0.768844	0.647272	0.813284	1.36758	1.6308	1.11657	0.905599	1.48147	0.305897	1.00627	0.834249	0.406814	0.495837	0.50901	0.339795	1.58598	0.394534	0.292153	0.222602	0.16271
Figure 1m	Control												CRS
0.5	184.29	38.34	550.31	0	33.77	94.3	202.81	81.19	10.34	0	184.19	74.35	0	122.77	0	305.97	35.53	0	0	24.31	21.29	77.09	153.29	416.41	77.37	22.85
1	216.16	99.81	904.74	60.47	217.82	145.82	399.29	153.77	166.16	86.19	321.64	575.42	115.74	261.01	298.63	546.12	106.87	26.56	86.97	159.88	87.27	151.86	270.84	566.19	147.87	129.53
2	263.57	177.99	1037.31	123.79	303.954	181.47	565.35	205.23	200.13	92.84	479.93	676.73	230.93	310.4	540.33	546.39	131.06	442.25	245.08	311.85	275.83	168.64	321.62	645.91	157.56	191.75
5	313.23	263.82	1131.34	381.63	460.4	217.29	718.32	228.1	305.65	164.33	507.42	763.56	381.6	384.91	886.56	525.02	183.33	886.65	381.58	417.09	500.5	238.13	514.36	846.88	222.88	242.53
10	299.39	280.95	1155.72	484.17	519.75	229.02	819.9	274.49	311.79	203.54	604.3	791.95	405.72	476.21	1055.05	505.97	193.9	1014.83	530.02	441.62	592.04	236.32	567.38	904.47	227.51	300.13
Figure 1n	Control												CRS
0.5	33.06	0	223.41	0	41.52	0	92.19	0	0	0	55.39	0	0	0	0	237.31	0	0	30.47	0	0	52.97	28.84	0	92.39	218.35
1	322.81	63.26	328.62	29.49	432.57	253.68	331.01	210.49	197.27	109.6	229.69	287.97	147.81	99.43	97.32	266.73	101.16	41.34	174.12	38.98	145.76	206.89	169.53	191.41	437.91	371.46
2	483.75	198.07	300	19.89	458.02	312.54	480.51	210.04	296.26	208.84	244.12	292.53	265.56	201.11	324.99	247.58	137.24	391.83	207.85	129.34	133.53	176.12	212.67	216.78	477.31	404.5
5	554.02	265.55	259.7	397.71	426.34	359.31	529.09	248.11	269.76	294.72	254.91	317.68	299	279.76	484.08	249.34	151.26	516.68	256.37	192.05	674.45	126.18	139.8	311.29	520.13	493.7
10	503.42	237.22	238.8	383.03	403.16	368.75	461.22	212.69	241.34	296.37	224.78	260.75	303.48	310.45	374.1	203.59	152.49	499.82	249.97	189.94	343.72	125.76	109.7	424.14	485.86	429.85
Figure 1o	Control												CRS
0.5	0.179391	0	0	1.22949	0	0	0	0.300722	0.454563	0.405971	0	0	0	0	0.775599	0	0	0.393822	0	2.17894	1.35463	0	0.602714	0.524363	0	0
1	1.49338	0.633804	1.18723	1.98591	1.73968	1.36886	1.27161	0.714121	0.828996	0.36322	0.48768	0.500452	1.27709	0.380943	0.488409	0.946571	1.55648	1.17752	1.67598	1.29403	1.94259	1.26044	1.61686	0.65607	0.300934	0.325888
2	1.83538	1.11282	1.48034	1.50687	1.72227	1.02344	2.24946	0.508658	0.849934	0.28921	0.160675	0.43227	1.14996	0.647906	0.45312	1.04715	0.885992	1.31918	0.544843	0.564759	0.771018	1.28546	1.48408	0.626248	0.674524	0.601466
5	1.76873	1.00656	0.882578	0.926021	1.6536	1.08773	1.79346	0.502365	0.736566	0.229551	1.04214	0.416051	0.783543	0.726819	0.474915	0.82507	0.582733	1.15026	1.76752	0.302525	0.279321	1.30723	1.01122	0.582963	0.791861	0.546021
10	1.68149	0.84435	0.774047	0.775681	1.61012	0.774855	1.45608	0.371968	0.562532	0.206624	0.791106	0.329251	0.748004	0.651918	0.402376	0.786436	0.492516	1.09872	0.648504	0.28477	0.185292	1.79477	0.856322	0.475251	0.632859	0.35458
Figure 1t	Control															CRS
0.5	0	20.55	106.44	94.85	0	12.05	79	86.52	46.43	96.99	113.84	144.76	210.07	52.46		0	108.2	289.22	0	17.49	498.83	20.46	0	59.67	0	153.16	21.84	375.88	20.86	38.97
1	38.62	124.41	264.05	277.05	28.2	146.84	192.72	266.46	83.79	176.93	344.41	220.96	362.3	118.05		30.55	130.39	322.72	76.09	39.88	522.37	44.9	47.66	196.73	61.82	194.61	103.28	504.33	135.48	114.17
2	54.74	258.78	408.43	326.23	68.52	233.78	329.27	270.38	107.37	170.6	430.86	306.23	426	249.36		100.27	241.68	402.23	201.64	94.56	544.61	84.94	185.06	330.21	114.64	256.56	326.93	576.35	225.41	141.28
5	190.28	355.15	639.81	396.96	184.54	290.52	390.1	361.73	96.39	192.24	483.57	321.54	449.41	438.02		413.11	308.67	708.67	404.45	193.15	548.83	152.81	306.79	460.89	276.23	348.83	601.64	557.14	359.72	180.44
10	214.63	363.93	884.31	360.42	201.41	295.78	380.42	432.97	83.28	209.73	495.53	322.52	548	519.3		301.4	281.73	891.8	468.34	243.56	556.44	168.86	269.76	442.16	289.84	336.07	625.76	561.48	370.61	155.74
Figure 1u	Control															CRS
0.5	50.59	42.15	10.05	0	97.2	0	14.65	0	118.94	0	58.91	0	0	0		257.26	0	41.4	0	151.29	0	0	192.51	0	0	68.01	0	245.9	0	62.72
1	144.33	195.01	117.27	25.09	231.38	155.86	191.28	494.12	294.88	47.18	313.63	129.39	252.55	210.89		229.86	150.7	243.09	148.13	230.44	35.27	41.22	190.28	55.95	79.2	207.02	43.84	256.56	110.36	263.11
2	161.98	244.85	95.96	84.54	232.79	250.47	170.14	440	279.87	146.19	264.93	255.01	426.4	453.39		210.77	330.33	235.36	289.81	272.95	205.85	111.82	186.77	98.07	336.07	219.2	251.05	235.13	202.22	236.01
5	199.66	264.76	111.36	147.07	236.3	253.86	242.04	391.51	317.44	296.84	208.43	299.81	407.35	552.14		89.93	463.7	196.72	308.67	280.68	337	142.27	159.37	132.85	391.57	167.8	455.27	222.72	267.92	221.43
10	168	204.46	95.49	124.59	224.47	205.62	205.15	361.04	256.39	295.32	170.57	372.52	370.64	545.24		40.89	429.98	179.86	292.62	229.51	310.07	99.17	132.32	161.59	341.93	135.6	425.76	182.55	230.09	199.41
Figure 1v	Control															CRS
0.5	0.200647	0	0.821636	0	0.607382	0	0.834025	1.02478	0.712895	0	0	0	1.0896	0		0	0.385923	0	0	0.693816	0.987791	0	0	0	0	0.628558	0.889496	0	0.654198	1.60944
1	0.538256	1.43468	1.33454	1.22165	1.77262	0.485589	0.798624	0.835156	1.5375	0.889716	1.31045	0.590267	1.72252	1.78645		0.91804	0.364263	1.40296	1.43502	1.23565	1.18411	0.341499	3.16198	2.39615	1.04087	1.5877	0.712258	0.814585	0.508715	2.30455
2	0.574765	1.02121	0.913921	2.67062	1.55293	0.943154	0.410471	0.713576	0.65747	1.2338	1.29499	0.613251	1.50862	1.81821		1.31646	0.342943	1.03712	2.50374	0.712759	1.06388	0.629645	1.78499	2.528	1.66668	0.906984	0.524004	0.897121	0.407964	1.67051
5	0.589128	0.809624	0.987249	1.56002	1.08422	0.828823	0.383313	0.595274	0.681515	0.796955	1.04422	0.396774	2.07138	1.26054		0.931025	0.290381	0.687807	1.10206	0.426826	0.804633	0.560136	1.51146	1.11744	0.968154	0.543623	0.1269	0.744802	0.399756	1.22717
10	0.373102	0.728594	0.794958	1.37595	0.813284	0.860383	0.322841	0.622801	0.563707	0.618589	0.974292	0.23252	2.01729	1.04995		0.587291	0.237797	0.66345	1.41261	0.406776	0.682923	0.495509	1.59394	1.00959	0.730089	0.481312	0.0458511	0.620841	0.325123	1.2804

## Sheet: Figure2
Figure 2f
dmPFC↔BLA PNs
EPSC	Control															CRS
0.5	98.01	113.81	239.87	100.82	174.47	10.16	258.78	0	0	0	0	28.27	52.46	197.72		5.45	344.26	27.61	144.73	125.15	161.8	20.58	12.44	68.15	171.14	35.26	325.81	51.97	546.88	144.84
1	169.68	193.91	266.62	237	295.32	81.5	386.42	39.71	238.87	106.26	575.41	146.96	118.05	240.16		61.12	372.36	63.76	390.16	346.6	730.68	60.71	75.35	210.83	347.78	88.23	471.02	156.61	770.85	344.31
2	187.43	445.67	362.3	350.32	279.72	174.24	438.41	137.01	440.52	136.77	685.71	279.52	249.36	286.07		116.98	477.75	137	519.91	474.24	724.59	94.03	142.86	222.19	409.36	166.86	487.38	327.47	874.8	395.92
5	194.09	531.15	467.8	361.59	332.56	389.69	505.62	480.56	510.07	128.82	1003.28	391.05	438.02	342.04		175.41	605.16	206.9	537.47	613.59	751.99	155.27	243.56	213.85	471.34	198.13	552.76	489.89	1038.75	512.43
10	161.57	578.92	514.29	324.59	331.5	428.57	464.64	818.5	463.7	207.03	955.51	385.31	519.3	390.05		203.74	668.85	183.55	411.01	596.49	718.5	130.21	298.35	268.86	480.36	189.7	575.59	521.78	1078.34	617.38
IPSC	Control															CRS
0.5	0	0	103.51	17.91	11.36	40.56	120.61	0	0	0	0	0	0	183.84		3.54	137.71	41.31	75.17	0	55.14	1.21	0	0	0	0	372.43	728.62	65.76	528.97
1	64.76	37.94	168.73	208.67	185.71	406.09	797.43	67.4	247.31	116.56	465.81	112.46	210.89	263.93		62.19	867.68	137.83	652.47	58.55	205.15	138.03	144.26	60.89	235.36	131.39	437.07	677.26	248.84	532.98
2	62.49	319.91	203.28	282.91	317.92	792.51	786.88	125.4	318.15	177.99	651.99	197.29	453.39	272.95		244.5	931.62	158.08	709.6	161.95	228.33	115.92	646.6	90.45	342.62	206.91	373.28	599.82	251.98	526.13
5	104.21	350.82	213	258.55	444.96	891.5	911.71	328.8	340.05	300.11	722.95	240.26	552.14	277.99		355.74	956.67	160.19	681.5	161.59	246.6	189.11	764.17	237.47	440.51	292.52	335.5	506.5	219.67	502.22
10	115.58	260.42	185.48	242.62	427.16	765.8	820.61	354.8	300.14	283.13	688.53	213.25	545.24	286.3		412.76	978.69	118.56	608.9	132.78	258.79	199.53	809.84	303.27	483.37	300.86	288.32	436.52	192.53	494.99
Figure 2g
EPSC
dmPFC→BLA PNs	Control																CRS
0.5	76.72	534.43	209.84	54.61	310.53	0	40.92	0	522.72	0	49.51	96.99	197.72	21.63	395.55		231.85	58.73	0	7.12	6.58	50.76	0	0	85.55	0	155.55	369.62	523.12
1	183.56	779.86	767.72	380.32	448.94	52.83	206.09	57.54	674.47	351.45	233.61	176.93	240.16	281.03	422.02		518.51	505.85	39.8	119.18	461.24	298.59	398.36	531.61	396.25	634.07	439.42	789.55	774.42
2	466.52	1255.08	840.99	423.42	573.3	125.58	247.31	126.41	651.99	724.61	280.09	170.6	286.07	380.44	500.61		634.66	884.07	537.47	455.86	1197.19	588.29	564.41	929.98	779.39	993.44	523.71	893.94	857.16
5	469.34	1416.86	978.92	589.23	640.75	340.99	291.81	188.53	689.46	1182.67	328.8	192.24	342.04	463.47	623.42		669.79	1069.04	1377.05	602.81	1383.84	1243.56	823.42	1434.43	919.67	1363.58	832.74	1084.84	914.6
10	466.31	1340.74	978.93	611.24	610.77	367.09	289.23	197.89	652.46	1176.82	389	209.73	390.05	491.8	578.45		776.34	1059.72	1747.66	607.02	1522.24	1233.02	846.37	1498.83	831.85	1600.7	952.97	1304.65	965.29
IPSC	Control																CRS
0.5	58.91	2.31	583.12	59.09	84.08	0	103.98	0	472.13	0	120.56	0	0	183.84	203.4		53.57	19.32	0	3.59	0	3.89	0	0	0	0	254.26	464.47	221.81
1	313.63	21.26	687.12	691.34	240.29	69.69	587.36	46.59	599.53	125.31	783.6	22.13	322.72	263.93	289.14		172.83	698.35	0	74.59	87.23	204.42	175.41	297.19	72.01	238.88	423.96	502.98	227.5
2	264.93	472.14	669.79	658.54	685.71	80.49	688.52	221.95	550.81	660.89	794.38	26.23	378.34	272.95	258.08		154.57	872.37	625.29	240.86	214.98	685.33	238.87	460.89	418.74	565.56	411.85	509.39	193.27
5	208.43	486.19	579.62	655.74	758.78	218.03	770.49	365.57	528.34	807.96	836.07	25.29	391.8	277.99	219.07		247.31	869.44	1018.74	275.64	146.84	570.11	177.05	465.81	527.52	614.76	376.21	453.17	158.65
10	170.57	422.29	521.05	565.1	681.97	194.97	712.41	322.72	501.64	790.4	838.88	25.76	368.62	286.3	203.75		237.48	884.07	1088.99	275.41	96.49	501.61	130.91	423.42	543.91	591.34	334.24	399.77	123.74
Figure 2h
dmPFC↔BLA PNs	Control															CRS
0.5	0	0	0.431525	0.177643	0.0651115	3.99213	0.466072	0	0	0	0	0.9298	0	0		0.649541	0.400017	1.4962	0.519381	0	0.340791	0.0587949	0	0	0	0	2.57132	1.26534	1.62355	1.33232
1	0.38166	0.195658	0.632848	0.880464	0.628843	3.9827	2.06364	1.69731	1.03533	1.09693	0.809527	1.09898	1.78645	0.765242		1.01751	2.33022	2.1617	1.67231	0.168927	0.280766	2.2736	1.91453	0.288811	0.67675	1.48918	1.26941	1.58892	1.13154	0.878589
2	0.333404	0.717818	0.561082	0.807576	1.13657	3.54838	1.79485	0.915262	0.722215	1.30138	0.950825	0.954137	1.81821	0.705817		2.0901	1.95002	1.15387	1.36485	0.341494	0.315116	1.2328	3.52611	0.407084	0.836965	1.24002	0.942817	0.769475	1.07951	0.685665
5	0.536916	0.660491	0.455323	0.715036	1.33798	2.28772	1.80315	0.684202	0.666673	2.32969	0.720587	0.812741	1.26054	0.614397		2.02805	1.58085	0.774239	1.26798	0.263352	0.32793	1.21794	3.1375	1.11045	0.934591	1.4764	0.654724	0.448407	0.908568	0.487605
10	0.715356	0.449838	0.360652	0.747466	1.28857	1.78687	1.76612	0.433476	0.647272	1.36758	0.720589	0.734008	1.04995	0.55345		2.02591	1.46324	0.645927	1.48147	0.222602	0.360181	1.53237	2.7144	1.12799	1.00627	1.58598	0.467006	0.368987	0.85997	0.404807
Figure 2i	Control																CRS
0.5	0.0301095	1.09111	0.281595	2.20765	0.270763	0	0.903218	0	2.54106	0	0.607382	0.607382	0	0.9298	0.514221		0	0	0	0.328963	0.0766351	0	0.504213	0	0	0.231055	0.424014	1.25662	1.63459
1	0.11582	0.881081	0.900511	2.06037	0.535239	0.356551	0.888891	0.809698	2.85002	1.31914	1.77262	1.77262	1.14835	1.09898	0.685133		0.113568	0.750006	0.44033	1.38055	0.684618	0.189121	0.62586	0	0.449352	0.333321	0.293768	0.637046	0.964817
2	1.01205	0.533663	0.783053	1.8761	1.19607	0.912063	0.844814	1.75579	2.78404	0.640946	1.55293	1.55293	0.99448	0.954137	0.515531		0.421505	0.591347	0.423221	0.986766	1.16495	0.17957	0.528364	1.16339	0.608142	0.243548	0.225477	0.569826	0.786409
5	1.0359	0.409088	0.669861	1.41892	1.18421	0.683166	0.76631	1.93905	2.64038	0.639403	1.08422	1.08422	0.845362	0.812741	0.3514		0.386864	0.506497	0.215018	0.81329	0.45845	0.10611	0.457259	0.739799	0.428574	0.369235	0.173464	0.41773	0.451774
10	0.905599	0.388629	0.577263	1.37242	1.11657	0.67164	0.768844	1.63081	2.46313	0.531123	0.813284	0.813284	0.749532	0.734008	0.352234		0.339795	0.50901	0.154672	0.834249	0.406814	0.0633868	0.453708	0.623113	0.394534	0.305897	0.128189	0.306419	0.350735

## Sheet: Figure3
Figure 3b	Control														CRS
50	0.774306	1.66668	0.471852	1.92219	1.87639	0.736074	0.317057	1.85165	0.199989	0.217824	0.588125	0.74369	0.549982		0.179351	1.24494	2.06064	3.19049	1.4687	1.21014	0.488742	0.292618	0.951252	0.419953	1.21855	1.10599	1.49791	1.68714
100	0.561599	0.705497	1.20072	2.92861	1.61277	2.65	2.09261	2.65157	2.87067	1.11087	0.6611	1.03581	1.24542		1.98057	1.65992	0.602314	1.08556	2.16098	0.661755	1.40079	2.28381	2.43562	2.14	2.00455	1.29104	1.59828	1.66829
200	0.320279	1.02619	1.81636	2.33102	1.15892	3.48952	2.24181	2.1098	2.18059	1.18629	0.711183	0.920478	1.21487		2.09769	3.74397	0.966281	1.63715	2.36766	1.04336	1.51908	1.56125	0.505937	1.74944	2.67683	1.27103	0.970304	1.60278
500	0.81864	0.737812	1.40737	1.17653	1.03713	2.14751	1.18956	1.70055	1.28735	0.403122	0.836466	0.7449	1.62656		1.52614	1.54092	0.796397	1.0573	1.20704	0.843327	1.30273	0.463823	1.15501	1.73165	1.59676	1.36718	0.803363	1.07813
Figure 3d	Control															CRS
50	1.47135	1.23513	0.461306	0.58611	1.19651	1.61298	0.578044	1.09	0.990546	0.634994	0.790622	2.8319	3.76664	1.44		1.47512	0.444774	0.811831	1.62443	0.0451808	0.616267	0.29801	0.207628	0.316567	0.5	0.58	0.334256	0.172444
100	3.07988	0.977647	1.77506	1.97671	0.62426	1.56031	1.5533	1.3852	1.90688	0.770655	1.36977	1.45713	2.74992	1.71358		1.10203	1.95939	1.03668	1.15436	0.9775	1.84743	0.435813	0.87	0.647768	0.732937	0.814	0.864503	0.673909
200	2.50344	1.24246	2.53048	3.63304	2.16004	1.22413	1.89876	1.40696	1.72069	1.03484	0.693407	1.28356	1.46318	0.728085		1.64564	1.19358	1.40357	0.795142	0.398691	1.43839	1.0948	1.08306	1.14181	0.368578	0.34345	0.868498	0.964701
500	1.46868	1.0828	1.77362	1.47491	1.58332	0.877216	1.27198	1.70554	0.839931	0.993674	1.32811	1.10688	1.61015	0.939553		1.23664	1.06381	0.600012	0.449421	0.788738	0.836882	0.743756	0.819454	0.671832	0.388178	0.180367	0.440215	0.878296
Figure 3f				Figure 3h
	control	CRS			Control	CRS
	49.5152	25.004			34.6965	13.0496
	13.758	27.3228			18.7509	13.4443
	36.4226	12.8069			17.1816	18.6056
	11.59	36.4504			50.1871	15.6252
	25.7455	21.4207			20.6192	15.6252
	19.4671	17.1827			19.753	18.9097
	23.0166	3.1285			14.6519	3.0478
	12.2829	43.0998			14.6917	20.3569
	21.4207	35.1342			54.1236	7.3317
		27.3228			20.7696

## Sheet: Figure4
Figure 4b				Figure 4d
	Control	CRS			Control	CRS
	11.04	1			2.71607	8.11107
	0.83	2.58			2.67734	7.19482
	2.04	1.86			4.10147	1.21
	3.58	4.73			3.61981	3.81634
	8.62	5.75475			1.91573	3.2164
	5.29	2.38824			2.25143	3.7662
	2.44	7.84994			1.59913	1
	5.55	2.71901			3	1.09
	2.62	5.14947			2.26669	0.76
	0.47	1.6508			4.43906	0.47
	1.98	2.74174			5.62476	2.36
	2.43				1.17141	5.42
	2.35				7.00343	7.13471
	5.25679				2.85358
					9.9787
					2.55415
Figure 4f	Control															CRS
-80	-1	-1	-1	-1	-1	-1	-1	-1	-1	-1	-1	-1	-1	-1		-1	-1	-1	-1	-1	-1	-1	-1	-1	-1	-1	-1
-60	-0.747298	-0.7543	-0.764664	-0.730625	-0.675997	-0.734986	-0.7667	-0.726896	-0.752981	-0.755459	-0.758043	-0.73639	-0.50325	-0.92318		-0.705919	-0.752957	-0.775319	-0.768367	-0.783512	-0.763396	-0.720683	-0.700578	-0.750934	-0.765706	-0.66349	-0.51597
-40	-0.494597	-0.508599	-0.529327	-0.461249	-0.424847	-0.469973	-0.534156	-0.453791	-0.505963	-0.510917	-0.516087	-0.72704	-0.36646	-0.58986		-0.41307	-0.429367	-0.550637	-0.536734	-0.567025	-0.526792	-0.441366	-0.401157	-0.501868	-0.531413	-0.405	-0.37739
-20	-0.241895	-0.262899	-0.293991	-0.191874	-0.175997	-0.204959	-0.299345	-0.263863	-0.258944	-0.266375	-0.27413	-0.29638	-0.22434	-0.4522		-0.121455	-0.258873	-0.325956	-0.305101	-0.350537	-0.290188	-0.162049	-0.101735	-0.252802	-0.297119	-0.27728	0.228687
0	0.0108063	-0.017199	-0.0586544	0.0775019	0.0740031	0.0600542	-0.0668009	0.092418	-0.11925	0.0218341	-0.0321732	0.317078	0.209581	-0.18877		0.171393	-0.0118302	-0.101274	-0.0734683	-0.134049	-0.0535839	0	0	-0.00373599	-0.062826	-0.09927	0.216253
20	0.258995	0.211772	0.178114	0.348739	0.323582	0.3153	0.173848	0.360715	0.248336	0.223025	0.198217	0.685717	0.610424	0.09274		0.462388	0.211363	0.220279	0.167933	0.0872016	0.183041	0.374887	0.475839	0.247042	0.183713	-0.06566	0.63014
40	0.541014	0.507954	0.390839	0.741181	0.608683	0.639637	0.45509	0.697177	0.507116	0.443317	0.48152	1.23436	1.09908	0.306222		0.846345	0.504222	0.327612	0.385185	0.302197	0.427582	0.796611	1.02309	0.514339	0.442781	-0.25594	1.14225
Figure 4g	Control															CRS
-80	-0.0154864	-0.0217368	-0.0277512	-0.0570898	-0.0913821	-0.0412899	-0.082503	-0.0913821	-0.122498	-0.138317	0.010344	-0.06089	-0.05327	-0.21965		-0.0108138	-0.0237096	-0.0426187	-0.0572484	-0.214265	-0.0700101	-0.0304033	-0.0629989	-0.138938	-0.0968144	-0.12731	-0.0914
-60	-0.0329274	-0.0477436	-0.100797	-0.0418891	-0.171382	-0.0853999	-0.157147	-0.171382	-0.12023	-0.156357	-0.0648222	-0.15063	-0.12188	-0.36087		-0.0184389	-0.029815	-0.0324996	-0.190051	-0.219715	-0.103321	-0.0732989	-0.129345	-0.234404	-0.404667	-0.16043	-0.16157
-40	-0.0579161	-0.0760864	-0.340351	-0.0601068	-0.212358	-0.0910094	-0.266907	-0.212358	-0.103683	-0.221905	-0.101582	-0.20246	-0.17982	-0.56738		-0.187162	-0.0631508	-0.102477	-0.293576	-0.0794727	-0.242598	-0.100685	-0.374544	-0.457607	-0.460013	-0.26237	-0.20059
-20	-0.0572245	-0.0769838	-0.25933	-0.118009	-0.194471	-0.0313582	-0.155419	-0.194471	-0.175474	-0.153918	-0.0905212	-0.10953	-0.02335	-0.45161		-0.15226	-0.0130347	-0.0411906	-0.133641	-0.0131138	-0.0966237	-0.0808592	-0.144683	-0.251213	-0.247305	-0.32602	-0.02686
0	0.0665614	0	0	0	-0.0406504	-0.00705024	-0.101881	-0.0406504	0	-0.0579719	0.213233	0.249337	0.110471	-0.18815		0.0733745	0.136153	0.102538	0.0377061	0.219099	0.0582992	0.0980239	0	0	-0.0798073	-0.27828	0.171805
20	0.558878	0.418476	0.413876	0.342423	0.349594	0.438801	0.366429	0.349594	0.356152	0.0914198	0.641896	0.541936	0.609104	0.307968		0.532476	0.614016	0.61229	0.563843	0.547664	0.505565	0.510659	0.475613	0.414019	0.369665	0.175914	0.649994
40	1	1	1	1	1	1	1	1	1	1	1	1	1	1		1	1	1	1	1	1	1	1	1	1	1	1
Figure 4i	CRS															Control
-80	-1	-1	-1	-1	-1	-1	-1	-1	-1	-1	-1	-1	-1	-1		-1	-1	-1	-1	-1	-1	-1	-1	-1	-1	-1	-1	-1
-60	-0.759337	-0.739114	-0.749559	-0.611377	-0.665722	-0.757422	-0.745907	-0.725884	-0.705113	-0.75	-0.734766	-0.69031	-0.76227	-0.78172		-0.759723	-0.781683	-0.802699	-0.768539	-0.74233	-0.74231	-0.775924	-0.787064	-0.711168	-0.733475	-0.705209	-0.82371	-0.84224
-40	-0.518675	-0.478228	-0.499118	-0.330961	-0.436679	-0.514844	-0.491814	-0.45526	-0.410227	-0.5	-0.469532	-0.38293	-0.54718	-0.64086		-0.519447	-0.563365	-0.53839	-0.537078	-0.484661	-0.485628	-0.551848	-0.574128	-0.425546	-0.466951	-0.409813	-0.466	-0.54061
-20	-0.278012	-0.217342	-0.248676	-0.115662	-0.209592	-0.272267	-0.237722	-0.184636	-0.11534	-0.25	-0.204297	-0.21975	-0.25866	-0.39691		-0.27917	-0.345048	-0.307585	-0.305617	-0.226991	-0.228442	-0.327772	-0.361192	-0.138318	-0.200426	-0.115628	-0.23871	-0.37102
0	-0.0373496	0.0435435	0	0.0545818	0.103306	-0.0296886	0	-0.0859886	-0.179547	0	0.0609367	0	0	-0.06844		-0.0388937	-0.126731	-0.0767799	-0.0741565	0.0306788	0.0287443	-0.103696	-0.148257	0.148909	0.0660981	0.179163	-0.10497	-0.16541
20	0.21844	0.288572	0.25065	0.307502	0.422396	0.214688	0.274147	0.303346	0.468878	0.255726	0.321093	0.164284	0.244626	0.309781		0.167169	0.0903037	0.152279	0.146636	0.285177	0.236884	0.121511	0.165337	0.436799	0.348228	0.514978	0.172575	0.328367
40	0.502426	0.53057	0.508487	0.565375	0.900315	0.452729	0.528321	0.666756	0.905116	0.522237	0.600225	0.357511	0.472165	0.490253		0.44524	0.292291	0.345055	0.389873	0.634011	0.619893	0.391708	0.304918	0.730695	0.667109	0.828157	0.223182	0.676531
Figure 4j	CRS															Control
-80	-0.0565851	-0.0262148	-0.0425834	-0.027221	-0.0640626	-0.064108	-0.0752471	-0.0613109	-0.0683543	-0.083324	-0.0838335	-0.0917	-0.09153	-0.19524		-0.0923099	-0.0692229	-0.054316	-0.059933	-0.103661	-0.0923365	-0.0997074	-0.0683704	-0.0387008	-0.0310213	-0.0771489	-0.26008	-0.09271
-60	-0.0958166	-0.0353131	-0.0864443	-0.0484039	-0.0709936	-0.102549	-0.109161	-0.120593	-0.135048	-0.248539	-0.103681	-0.24427	-0.18798	-0.24582		-0.184713	-0.0777361	-0.111719	-0.161444	-0.156145	-0.179215	-0.120983	-0.10327	-0.0492473	-0.0369467	-0.097253	-0.51043	-0.1172
-40	-0.233592	-0.224188	-0.182399	-0.214551	-0.165206	-0.160209	-0.224503	-0.25192	-0.307103	-0.312294	-0.161922	-0.49116	-0.20872	-0.32843		-0.268711	-0.248782	-0.189199	-0.258169	-0.219487	-0.289535	-0.200779	-0.181822	-0.272588	-0.222726	-0.260246	-0.59917	-0.15998
-20	-0.279517	-0.149869	-0.19929	-0.154764	-0.150849	-0.242564	-0.135973	-0.179613	-0.0631354	-0.152713	-0.137147	-0.14127	-0.07747	-0.18889		-0.110719	-0.113912	-0.132046	-0.205498	-0.173783	-0.156924	-0.0988643	-0.115402	-0.214266	-0.105612	-0.156015	-0.56106	-0.11099
0	-0.13604	0	0	0.0862163	0.104956	-0.0312633	0	-0.068402	0	-0.0707471	0.118766	0	0	0		0.0796121	0.0913661	-0.134733	0	0	-0.113871	-0.0765969	0	-0.158108	0	-0.0853456	-0.31154	-0.06614
20	0.2859	0.414218	0.414195	0.38248	0.469231	0.346998	0.404647	0.812424	0.342314	0.318618	0.53846	0.488532	0.492624	0.646658		0.51274	0.226058	0.282636	0.362908	0.397957	0.31216	0.383257	0.274366	0.284727	0.507145	0.296743	0.183588	0.526474
40	1	1	1	1	1	1	1	1	1	1	1	1	1	1		1	1	1	1	1	1	1	1	1	1	1	1	1
Figure 4l	Control	CRS		Figure 4m	Control	CRS		Figure 4o	Control	CRS		Figure 4p	Control	CRS
	14.9999998	12.5			13.6352	14.6961			15.8333	8.33333			24.1176	14.4861
	14.1667	8.33333			27.649	14.3671			5	13.3333			15.6589	14.8234
	15	12.5			17.8333	16.7834			10.8333	20			17.4473	18.9152
	13.3333	11.6667			23.869	15.1603			13.3333	26.6667			24.1625	17.6066
	16.6667	13.3333			19.2155	12.9965			14.1667	11.6667			22.0547	15.9148
	18.3333	18.3333			16.4319	15.1389			10	16.6667			29.8746	13.6871
	11.6667	20			18.0444	26.5388			25	23.3333			16.327	18.8723
	8.33333	15			19.8338	19.7968			6.66667	26.6667			15.2167	28.3408
	7.5	10			20.0166	14.1086			15	25			19.7426	18.3278
	15	15			14.3739	11.37			11.6667	18.3333			17.0833	21.9178
	18.3333	11.6667			15.88	12.359			9.16667	28.333			27.9337	12.11
	15	14.17			11.58	13.0347			11.6667	25			23.385	14.945
	5.83	14.1667			9.79	14.3349			12.5	16.666			9.305	12.814
	7.5				12.3137				12.5	20			10.61	13.8513
	13.3333				16.851				11.6666	31.6667			8.16	10.9333
									15				17.563
									31.6667				9.125

## Sheet: Figure5
Figure 5d	Control	CRS		Figure 5e	Control	CRS		Figure 5f	Control	CRS		Figure 5g	Control	CRS
	100.166	32.833			6	5			59.1	34.66			3047.95	3760.37
	35.433	80.321			6	5			48.06	10.93			3360.88	3807.17
	73.533	0			9	0			67.13	36.17			2658.48	3096.95
	104.567	37.8			12	4			61.43	17.17			2833.93	3004.02
	33.5	17.73			3	2			45.49	37.6			4429.45	3883.68
	50.476	30.867			3	5			56.83	50.83			4128.76	3659.14
	42.546	25.563			6	3			68.76	14.17			4297.4	3470.05
	79.7	38.972			5	5			90.97	18.76			4667.05	4185.83
	45.033	86.33			4	7			42.03	38.64			5679.1	4373.6
	31.53	19.23			4	2			58.86	41.67			4459.64	4517.51
	44.733	14.2			5	2			41.67	68.77			4691.04	3086.69
		3.36				1			18.07	49.34			4346.93	3083.57
		65.85				6				45.97				3895.14
										36.23				3824.25
Figure 5h
Control			CRS			Figure 5i	Control			CRS			Figure 5j	Control			CRS
	PPR	Time		PPR	Time			PPR	entrances		PPR	Entrance			PPR	Time		PPR	Time
	1.43	100.166		1.59667	32.833			1.43	6		1.59667	5			1.22	59.1		1.75	34.66
	0.556667	35.433		1.9325	80.321			0.556667	6		1.9325	5			3	48.06		1.655	10.93
	1.402	73.533		0.46	0			1.402	9		0.46	0			0.94	67.13		1	36.17
	1.64571	104.567		1.412	37.8			1.64571	12		1.412	4			0.74	61.43		0.8575	17.17
	1.862	33.5		1.165	17.73			1.862	3		1.165	2			1.0675	45.49		0.8775	37.6
	0.866667	50.476		1.69	30.867			0.866667	3		1.69	5			1.35	56.83		2.3025	50.83
	0.7825	42.546		2.216	25.563			0.7825	6		2.216	3			0.695	68.76		1.91	14.17
	1.94	79.7		1.76	38.972			1.94	5		1.76	5			1.91667	90.97		2.205	18.76
	1.3025	45.033		0.9175	86.33			1.3025	4		0.9175	7			1.0675	42.03		1.415	38.64
	1.3	31.53		1.75	19.23			1.3	4		1.75	2			1.365	41.67		0.83	41.67
	1.91	44.733		1.132	14.2			1.91	5		1.132	2			1.69667	58.86		1.9975	68.77
				1.926	3.36						1.926	1			1.17	18.07		1.82	49.34
				1	65.85						1	6						2.142	45.97
Figure 5k						Figure 5l	Control			CRS			Figure 5m	Control				1.69667	36.23
Control	PPR	Time	CRS	PPR	Time			PPR	Entrance		PPR	Entrance			PPR	Time	CRS	PPR	Time
	0.94	100.166		0.675714	32.833			0.94	6		0.675714	5			1.115	59.1		0.445	34.66
	1.68	35.433		0.814	80.321			1.68	6		0.814	5			2.18667	48.06		0.6425	10.93
	0.932	73.533		0.28	0			0.932	9		0.28	0			0.903333	67.13		1.195	36.17
	1.585	104.567		0.7625	30.867			1.585	12		0.7625	4			0.925	61.43		0.288	17.17
	1.63857	33.5		0.375	17.73			1.63857	3		0.375	2			1.03667	45.49		0.522	37.6
	1.358	50.476		0.87	37.8			1.358	3		0.87	5			1.485	56.83		0.818	50.83
	1.59714	42.546		0.438	25.563			1.59714	6		0.438	3			1.19667	68.76		0.886667	14.17
	0.71	79.7		1.24	86.33			0.71	5		1.24	5			1.48667	90.97		0.39	18.76
	1.68833	45.033		1.05333	38.972			1.68833	4		1.05333	7			1.795	42.03		0.63	38.64
	1.254	31.53		0.528333	19.23			1.254	4		0.528333	2			0.72	58.86		0.765	41.67
	1.8	44.733		0.335	14.2			1.8	5		0.335	2			1.775	41.67		1.49	68.77
				1.195	3.36						1.195	1			1.24333	18.07		1.03333	49.34
				1.24	65.85						1.24	6						1.48	45.97
																		0.8225	36.23

## Sheet: Figure6
Figure 6c
dmPFC↔BLA PNs	baseline	1	10	20	30		dmPFC→BLA PNs	baseline	1	10	20	30
	1	0.607284	0.921048	1.03238	1.05263			1	1.02	1.1	0.64	0.96
	1	1.37765	1.53327	1.04811	1.07558			1	0.861383	1.10317	1.20896	1.17873
	1	1.14037	1.58349	1.388	1.63562			1	1.25638	0.966445	1.11141	1.22014
	1	1.02881	1.20028	1.05863	1.081			1	2.05978	1.44361	1.0475	1.27636
	1	1.61348	1.36002	1.29821	1.19311			1	1.31339	1.81929	1.09936	1.12
	1	0.876378	0.905206	0.962862	0.876378			1	0.899076	1.16222	1.60079	1.75429
	1	0.482343	0.591966	0.482343	0.389163			1	0.67412	0.636248	0.749864	1.14373
	1	1.15116	1.86031	1.63688	1.67088			1	1.02838	1.08251	1.34411	1.2539
	1	1.51415	1.01226	1.91395	1.16538			1	1.04865	1.07919	1.11991	1.02828
								1	0.792929	0.704826	1.05724	0.998503
Figure 6e
dmPFC↔BLA PNs	baseline	1	10	20	30		dmPFC→BLA PNs	baseline	1	10	20	30
	1	1.60318	1.30159	1.26984	1.19048			1	2.64151	2	3	2.73585
	1	0.810606	0.772727	0.643939	0.69697			1	1.28571	1.53968	1.22222	1.36508
	1	0.974026	1.51948	1.21429	1.03896			1	1.52941	1.30882	1.27941	2.16176
	1	1.03333	1.22667	1.28667	1.22667			1	4	2.84	3.812	3.032
	1	1.38288	1.23423	1.04505	0.914414			1	1.12	1.49	1.83	1.34
	1	1.17919	0.537572	0.774567	0.624278			1	1.13402	0.927	1.01031	1.08247
	1	1.28667	1.47333	0.94	0.973333			1	1.43103	1.34483	1.39655	1.27586
	1	1.50595	1.06548	0.928571	0.952381			1	2.29787	1.17021	1.09574	1.11702
	1	0.906977	0.922481	0.914729	0.883721			1	1.25	1.5625	1.48958	1.36458
Figure 6h	CRS	CRS+LS 3min	CRS+LS 10min		Figure 6i	CRS	CRS+LS 3min	CRS+LS 10min
	1.08149	0.867502	0.779122			0.439896	0.769026	1.02447
	1.83	1.39111	0.81452			1.03333	0.581837	1.39668
	2.26	1.69641	0.64848			0.543288	0.462256	1.23279
	2	1.13382	2.29384			1.12796	1.03405	1.14965
	1.53	1.35744	1.34647			0.629377	1.01824	0.945776
	0.74	2.06479	1.37043			0.515029	1.12704	0.778764
	0.32	1.24817	1.04454			0.92	0.80593	1.26485
	0.81	1.63459	0.677708			0.74	0.483063	1.35507
	0.91	1.98813	2.09385			1.1	0.895173	2.48807
	1.08	1.80448	1.4159			1.68	0.700984	1.46185
	1.02	1.26266	1.26806			0.76	0.697773	1.25212
	1.27	0.503305	0.969983			1.55	0.162379	0.950096
	0.96	0.728127	1.10764			0.57	2.21999	2.69899
	0.64	0.965596				0.42		1.92302
						0.9		1.37511
						1.11		1.19055
Figure 6k	CRS	CRS+LS 3min	CRS+LS 10min		Figure 6l	CRS	CRS+LTD 3min	CRS+LTD 10min
	1.74385	9.83786	1.26727			2.53844	7.4405	1.17405
	6.27783	2.4634	5.37697			4.12407	5.52248	1.18613
	3.93595	4.02343	3.12847			3.13452	1.36481	2.86803
	3.88509	2.30959	13.0923			6.5117	2.16796	3.83329
	3.13661	2.78614	1.34905			3.4526	1.54925	3.734
	10.769	4.31212	10.6584			3.06	2.9548	3.73688
	4.14804	2.53654	4.83314			2.3	2.86952	5.47283
	8.19595	1.30974	2.50191			15.63	2.85342	3.27197
	3.56	2.65005	2.82348			3.06	3.08769	4.92877
	2.38824	0.945691	3.1845			1.66	2.14429	7.96657
	2.58	5.21629	9.57422			1.94	2.66621	4.81731
	2.22033	3.89654	1.98634			2.17	4.25902	3.58871
	3.64616	4.20931	0.912419			4.93	0.863506	3.64767
	2.94112					6.15	2.38289	1.6914
	5.10789					5.42	1.71136
						1.21

## Sheet: Figure7
Figure 7d					Figure 7e					Figure 7f
	Pre	LS+4h	LS+24h			Pre	LS+4h	LS+24h			Pre	LS+4h	LS+24h
	30.86	44.53	49			4	5	6			32	67.56	84.23
	70	129.63	82.567			9	9	7			22	33.4	90
	38.23	69.06	40.79			5	11	10			34.44	41.34	52.17
	20.96	60.99	48.7			2	6	5			18.16	32.34	36.87
	30.43	40.33	66.96			3	3	9			41.8	51.07	32.56
	36.1	160.56	50.19			5	13	6			13.14	28.17	40.52
	0	14.96	28.53			0	2	4			13.93	20.84	42.17
											24.03	36.73	35.67
											15.4	62.16	20.4
											25.9	31.8	53.4
Figure 7h	Pre	LS+4h	LS+24h		Figure 7i	Pre	LS+4h	LS+24h		Figure 7j	Pre	LS+4h	LS+24h
	43.73	24.03	56.3			7	3	9			32.1	7.5	29.9
	36.83	12.46	23.3			5	1	3			31.23	28.2	20.5
	30.06	95.89	86.29			5	13	7			24.7	31.06	3.57
	35.03	38	19.79			4	6	3			22.53	22.66	20.91
	43.36	28.9	103.19			7	5	14			24.97	22.6	39.4
	37.39	34.09	31.49			4	6	3			23.91	51.5	46.36
											22.5	33.84	73.9
Figure 7l	Pre	LS+4h	LS+24h		Figure 7m	Pre	LS+4h	LS+24h		Figure 7n	Pre	LS+4h	LS+24h
	35.73	23.26	19.19			5	2	4			34.5	40.27	15.03
	5.96	15.83	4.63			1	1	1			35	19.2	28.27
	27.63	29.23	20.94			5	4	4			18.36	31.43	20.5
	40.46	0	54.89			4	0	6			42.93	47.67	26.01
	14.767	8.067	72.367			3	3	7			29.6	14.63	33.97
	43.1	53.789	46.767			5	6	5			34.37	16.94	42.23
											42.06	46.53	32.93

## Sheet: sFigure 1
sFigure 1c						sFigure 1e
	Control	TTX	TTX+4-AP	TTX+4-AP+CNQX			EPSC	IPSC
	222.61	4.14	147.9	5.48			3	6.5
	309.7	10.89	142.84	3.06			3.5	7.5
	379.05	15.36	231.46	0			2.5	7.5
	221.25	4.08	108.01	25.07			4	9.5
	320.52	19.33	130.41	0			3	11
	296.86	10.23	172.68	5.34			3	9.5
	344.38	0	200.56	0			3.5	9
							3	9.5
							3.5	7.5
							4	7
								7.5
								7
								7

## Sheet: sFigure 2
sFigure 2e
EPSC	Control																		CRS
0.5	184.29	38.34	21.01	550.31	553.56	30.24	0	0	0	133.1	213.92	22.57	51.81	100.97					0	220.89	1137.73	202.63	236.67	31.22	153.82	114.68	77.09	114.99	20.13	0	416.41	153.29
1	216.16	99.81	96.53	904.74	835.64	299.53	30.12	184.3	60.47	341.35	818.17	375.59	415.67	587.5					86.97	267.88	1052.97	285.39	385.67	461.86	292.95	638.06	151.86	185.78	188.77	58.71	566.19	270.84
2	263.57	177.99	207.18	1037.31	958.71	501.99	43.24	367.7	123.79	446.35	999.03	523.62	523.62	623.7					245.08	328.69	922.21	259.88	417.69	546.35	380.59	879.99	168.64	266.06	278.83	79.16	645.91	321.62
5	313.23	263.82	434.91	1131.34	924.41	655.43	56.19	774.37	381.63	599.12	1066.94	654.17	640.91	721.77					381.58	359.89	919.32	244.08	425.26	566.46	428.44	1095.13	238.13	272.56	384.93	303.42	846.88	514.36
10	299.39	280.95	574.45	1155.72	885.86	723.36	93.16	923.35	484.17	635.38	1119.54	745.13	659.96	773.81					530.02	369.09	818.84	341.05	460.79	575.59	557.44	1135.64	236.32	330.94	394.77	380.26	904.47	567.38
IPSC	Control																		CRS
0.5	33.06	0	0	223.41	347.93	23.54	0	0	0	320.81	0	0	0	0					0	115.67	350.02	79.01	151.38	0	82.04	104.54	0	84.84	0	0	218.35	92.39
1	322.81	63.26	144.76	328.62	442.67	81.77	15.84	0	29.49	690.43	693.15	232.83	245.27	262.36					145.76	119.12	270.76	152.58	198.58	574.86	243.68	130.94	191.41	222.57	102.63	20.22	371.46	437.91
2	483.75	198.07	255.57	300	408.96	175.87	77.96	124.03	19.89	659.87	678.78	216.64	219.4	316.06					133.53	124.41	220.89	149.42	173.62	552.5	234.63	126.3	216.78	181.52	178.23	113.98	404.5	477.31
5	554.02	265.55	226.95	259.7	379.66	122.33	133.89	461.36	397.71	600.05	770.85	203.42	241.61	345.12					674.45	145.89	177.09	280.2	191.23	476.73	200.88	171.94	311.29	184.67	247.47	218.37	493.7	520.13
10	503.42	237.22	230.05	238.8	339.33	122.46	235.94	594.4	383.03	565.67	705.88	179.89	224.99	310.3					343.72	136.97	156.2	311.18	181.17	426.13	199.98	128.62	424.14	199.97	258.96	190.72	429.85	485.86
sFigure 2f
EPSC	Control																			CRS
0.5	46.88	0	59.26	33.77	69.81	94.3	0	748.03	27.13	202.81	81.19	10.34	55.32	184.19	63.64	74.35	0	35		0	37.43	122.77	0	305.97	35.53	66.17	175.76	104.93	0	0	70.23	0	77.37	0
1	111.37	45.14	171.47	217.82	297.54	145.82	91.46	984.2	292.63	399.29	153.77	166.16	236.03	321.64	188.23	575.42	81.35	427.52		115.74	94.73	261.01	298.63	546.12	106.87	169.17	284.85	222.66	247.45	26.56	249.33	0	147.87	153.44
2	246.11	83.44	310.94	303.954	377.29	181.47	129.26	1011.94	439.13	565.35	205.23	200.13	286.4	479.93	230.99	676.73	108.18	778.72		230.93	157.73	310.4	540.33	546.39	131.06	248.24	312.43	256.06	488.93	442.25	599.01	151.14	157.56	173.49
5	303.77	153.99	588.56	460.4	462.52	217.29	223.73	993.17	463.83	718.32	228.1	305.65	385.86	507.42	347.94	763.56	456.19	1052.74		381.6	297.45	384.91	886.56	525.02	183.33	319.14	355.39	277.02	791.13	886.65	920.63	714.4	222.88	361.14
10	388.93	185.3	710.45	519.75	443.32	229.02	281.14	1024.06	510.79	819.9	274.49	311.79	379.06	604.3	376.91	791.95	508.37	1597.6		405.72	492.55	476.21	1055.05	505.97	193.9	341.55	344.86	318.86	855.77	1014.83	760.32	901.14	227.51	396.97
IPSC	Control																			CRS
0.5	0	0	0	41.52	90.33	0	0	434.58	0	92.19	0	0	0	55.39	0	0	0	0		165.23	0	0	0	0	237.31	0	0	69.53	13.85	0	0	0	30.47	0
1	14.74	0	101.4	432.57	551.82	253.68	10.12	497.1	16.28	331.01	210.49	197.27	146.47	229.69	227.84	287.97	14.7	0		378.84	147.81	34.77	99.43	97.32	266.73	101.16	48.11	72.3	99.02	107.33	41.34	0	174.12	397.9
2	172.06	18.38	378.86	458.02	528.91	312.54	158.45	375.59	98.64	480.51	210.04	296.26	174	244.12	232.57	292.53	177.48	322.59		494.93	265.56	53.92	201.11	324.99	247.58	137.24	116.02	74.51	120.94	413.08	391.83	112.34	207.85	328.7
5	293.01	90.83	408.98	426.34	490.25	359.31	196.36	294.06	356.75	529.09	248.11	269.76	210.71	254.91	224.93	317.68	489.89	365.67		202.81	299	134.25	279.76	484.08	249.34	151.26	168.56	113.43	168.19	434.06	516.68	330.34	256.37	391.45
10	383.63	135.09	373.65	403.16	408.51	368.75	185.6	257.54	475.68	461.22	212.69	241.34	228.05	224.78	203.64	260.75	347.08	342.69		866.25	303.48	48.64	310.45	374.1	203.59	152.49	160.65	142.05	123.61	448.28	499.82	284.54	249.97	386.9
sFigure 2g	Control																		CRS
0.5	0.179391	0	0	0.405971	0.628532	0.778439	0	0	2.41029	0	0	0	0	0					0	0.523654	0.307648	0.389923	0.639625	0	0.533351	0.91158	0	0.737803	0	0	0.524363	0.602714
1	1.49338	0.633804	1.49964	0.36322	0.529738	0.272994	0.525896	0.48768	2.02264	0.847196	0.619905	0.590059	0.44657	0					1.67598	0.444677	0.257139	0.534637	0.514896	1.24466	0.831814	0.205216	1.26044	1.19803	0.543677	0.344405	0.65607	1.61686
2	1.83538	1.11282	1.23357	0.28921	0.426573	0.350346	1.80296	0.160675	1.47837	0.679439	0.413735	0.419006	0.50675	0.337313					0.544843	0.378503	0.239522	0.574958	0.415667	1.01126	0.61649	0.143524	1.28546	0.682252	0.639207	1.43987	0.626248	1.48408
5	1.76873	1.00656	0.521832	0.229551	0.410705	0.186641	2.38281	1.04214	1.00155	0.722487	0.310959	0.37698	0.478158	0.595788					1.76752	0.405374	0.192632	1.14798	0.449678	0.841595	0.468864	0.157004	1.30723	0.677539	0.642896	0.719695	0.582963	1.01122
10	1.68149	0.84435	0.40047	0.206624	0.383051	0.169293	2.53263	0.791106	0.890286	0.630509	0.241421	0.340915	0.401003	0.643743					0.648504	0.371102	0.190758	0.912418	0.393173	0.740336	0.358747	0.113258	1.79477	0.604249	0.655977	0.501552	0.475251	0.856322
sFigure 2h	Control																			CRS
0.5	0	0	0	1.22949	1.29394	0	0	0.580966	0	0.454563	0	0	0	0.300722	0	0	0	0		0	0	0	0	0.775599	0	0	0.395596	0.131993	0	0	2.3527	0	0.393822	0
1	0.132352	0	0.591357	1.98591	1.85461	1.73968	0.110649	0.50508	0.055633	0.828996	1.36886	1.18723	0.620557	0.714121	1.21043	0.500452	0.180701	0		1.27709	0.367043	0.380943	0.325888	0.488409	0.946571	0.284388	0.253818	0.444714	0.433744	1.55648	1.51943	0	1.17752	2.5932
2	0.699118	0.220278	1.21843	1.50687	1.40187	1.72227	1.22582	0.371158	0.224626	0.849934	1.02344	1.48034	0.607542	0.508658	1.00684	0.43227	1.6406	0.414257		1.14996	0.34185	0.647906	0.601466	0.45312	1.04715	0.46737	0.238485	0.472311	0.844865	0.885992	0.826247	0.743284	1.31918	1.89463
5	0.964578	0.589843	0.694882	0.926021	1.05995	1.6536	0.877665	0.296082	0.76914	0.736566	1.08773	0.882578	0.546079	0.502365	0.646462	0.416051	1.07387	0.347351		0.783543	0.451336	0.726819	0.546021	0.474915	0.82507	0.528169	0.31917	0.60714	0.548658	0.582733	0.220295	0.462402	1.15026	1.08393
10	0.986373	0.729034	0.525934	0.775681	0.921479	1.61012	0.660169	0.251489	0.931263	0.562532	0.774855	0.774047	0.60162	0.371968	0.540288	0.329251	0.682731	0.214503		0.748004	0.098751	0.651918	0.35458	0.402376	0.786436	0.470356	0.411906	0.387662	0.523832	0.492516	1.13932	0.315756	1.09872	0.974633

## Sheet: sFigure 3
sFigure 3e
EPSC	Control											CRS
0.5	15.96	144.55	29	103.44	0	12.19	23.47	15.5	0	41.18		69.27	36.58	112.33	16.41	32.44	57.81	48.41	39.42	112.18	270.72
1	52.18	230.98	248.77	196.37	100.44	123.56	107.66	183.15	80.04	74.83		269.47	152.48	285.07	75.09	77.54	100	163.08	100.45	166.8	231.91
2	158.07	348.62	300.79	301.04	181.91	222.21	240.61	213.94	218.99	100.61		329.61	193.51	334.67	653.91	208.31	315.36	288.98	177.25	516.25	280.94
5	214.71	435.95	353.8	326.25	398.74	460.6	438.98	390.26	424.73	169.52		428.59	213.18	414.49	712.87	225.05	393.05	583.87	311.29	539.5	292.54
10	298.92	445.41	416	313.34	447.94	510.51	449.56	476.9	498.77	281.84		452.88	224.34	412.14	756.98	300.78	457.75	601.58	309.24	567.29	350.13
IPSC	Control											CRS
0.5	0	23.16	10.57	0	0	3.33	0	0	0	0		20.12	12.12	30.56	5.12	15.79	0	0	0	139.11	169.48
1	29.59	240.45	296.43	200.98	154.45	134.2	104.32	23.44	104.02	64.71		337.49	142.29	386.81	85.87	115.76	81.95	237.22	112.79	270.5	192.05
2	272.02	267.82	349.09	276.04	229.33	241.7	174.51	108.56	330.74	68.33		346.77	134.85	412.55	377.49	283.23	322.12	344.24	243.5	231.5	153.64
5	217.73	254.91	394.07	255.84	317.17	349.34	168.34	118.77	486.21	98.43		358.64	178.53	415.12	404.12	259.07	325.03	483.87	243.86	259.77	136.26
10	261.78	203.39	408.33	223.99	378.78	352.56	167.12	113.08	491.54	131.34		387.97	144.78	354.92	454.23	260.12	355.67	499.12	216.01	209.91	119.75
sFigure 3f
EPSC	Control												CRS
0.5	44.45	38.19	0	60.48	31.53	59.81	15.84	0	0	45	170.94		35.85	111.06	30.34	0	46.49	96.79	53.63	0	169.71	58.63
1	134	196.09	220.63	278.45	180.3	128.76	40.57	146.64	166.16	81.24	224.54		293.5	142.88	100.52	109.7	61.21	200	196.52	97.51	270.18	140.81
2	196.68	235.26	373.16	371.39	200.76	305.84	142.52	256.26	285.51	113.54	337.8		324.84	207.12	186.02	206.35	168.62	234.52	476.91	355.19	198.31	267.86
5	245.41	346.38	582.41	403.8	234.82	314.96	195.55	562.15	437.48	135.35	392.51		426.05	284.74	201.42	418.82	246.79	222.08	502.37	757.33	725.29	348.49
10	315.71	378.61	553.9	461.86	267.22	261.02	279.81	579.71	559.96	149.42	539.38		476.06	328.04	221.47	482.5	271.74	264.54	541.41	876.99	650.01	405.39
IPSC	Control												CRS
0.5	0	0	0	19.12	0	0	0	0	0	0	182.25		16.41	86.03	10.22	0	11.47	30.77	21.93	0	64.57	70.17
1	87.81	308.73	216.07	322.95	213.72	158.34	75.95	189.92	183.95	94.14	213.03		145.31	178.34	163.34	150	120.61	370.29	89.96	93.51	156.16	333.19
2	110.38	323.99	515.01	324.62	222.78	298.85	205.88	285.79	217.63	101.33	212.79		147.85	216.89	188.26	217.29	161.14	376.01	254.91	152.25	147.9	236.78
5	262.87	310.79	505.85	354.91	198.56	273.523	186.81	228.3	347.08	139.35	190.96		150.8	227.09	175.52	431.69	190.12	377.12	302.74	260.75	118.57	124.58
10	285.68	315.02	495.75	322.74	187.99	165.58	199.35	196.4	301.49	113.03	159.37		180.12	254.07	180.89	405.67	213.98	368.92	394.07	212.55	83.62	90.64
sFigure 3g	Control												CRS
0.5	0.273175	0	0	0.364483	0.160221	0	0	0	0	0			0	0	0	0.486745	0.312005	0.272056	0.331329	0.290458	0.626034	1.24006
1	1.08611	1.53773	1.02348	1.19158	1.041	0.567076	0.86476	1.2996	0.127983	0.968976			1.12285	1.45462	0.8195	1.49291	1.14356	1.35689	0.933172	1.25242	0.828123	1.6217
2	1.08771	1.26068	0.916955	1.16058	0.768229	1.72088	0.679157	1.5103	0.507432	0.725282			1.37377	1.19122	1.02144	1.35966	0.577281	1.23271	0.696863	1.05206	0.546878	0.448426
5	0.758446	0.795431	0.784184	1.11382	0.584723	1.01406	0.580639	1.14475	0.304336	0.38348			0.783385	0.828729	0.826943	1.15117	0.566892	1.00152	0.837461	0.83679	0.465782	0.481501
10	0.690604	0.845604	0.714846	0.981563	0.456635	0.875753	0.466009	0.985504	0.237115	0.371741			0.698519	0.829682	0.776996	0.864818	0.600055	0.861164	0.64536	0.856673	0.342016	0.370022
sFigure 3h	Control												CRS
0.5	0	0	0	0.316138	0	0	0	0	0	0	1.06616		0.457741	0.774626	0.336849	0	0.24672	0.317905	0.408913	0	1.10131	0.41347
1	0.655299	1.57443	0.979332	1.15981	1.18536	1.22973	1.87207	1.29514	1.10706	1.15879	0.94874		0.495094	1.24818	1.62495	1.36737	1.97043	1.85145	0.457765	0.958979	1.10901	1.23321
2	0.561216	1.37716	1.38013	0.874068	1.10968	0.977145	1.44457	1.11523	0.76225	0.892461	0.629929		0.455147	1.04717	1.01204	1.05302	0.95564	1.60332	0.534503	0.428644	0.552154	1.19399
5	1.07115	0.897252	0.868546	0.878925	0.845584	0.868437	0.955306	0.406119	0.793362	1.02955	0.48651		0.353949	0.797535	0.871413	1.03073	0.770372	1.69813	0.602624	0.344302	0.340239	0.171766
10	0.904881	0.832044	0.895017	0.698783	0.703503	0.634358	0.712448	0.33879	0.538413	0.756458	0.295469		0.378356	0.774509	0.81677	0.840767	0.787444	1.39457	0.727859	0.242363	0.206271	0.139444

[truncated: 6 more sheets: sFigure 4, sFigure 5, sFigure 6, sFigure 7, sFigure 8, sFigure 9]
